# Supplementary material for: Endothelial Cell GATA2 Modulates the Cardiomyocyte Stress Response through the Regulation of Two Long Non-Coding RNAs
Source: Biology (Basel). 2022 Nov 29;11(12):1736. doi: 10.3390/biology11121736 (PMC9775420; doi:10.3390/biology11121736)
Supplement: Supplementary file 1 [file biology-11-01736-s001.zip]

Archive with 1 entries (1 files):
- biology-1955560-supplementary.pdf
